# Supplementary material for: Ultrafast momentum-resolved visualization of the interplay between phonon-mediated scattering and plasmons in graphite
Source: Sci Adv. 2025 Apr 2;11(14):eadu1001. doi: 10.1126/sciadv.adu1001 (PMC11963994; doi:10.1126/sciadv.adu1001)
Supplement: Supplementary file 2 — Movie S1 [file sciadv.adu1001_movie_s1.zip]

Archive with 1 entries (1 files):
- adu1001_movie_s1.mp4
